# Supplementary material for: Deposition of Nanosized Amino Acid Functionalized Bismuth Oxido Clusters on Gold Surfaces
Source: Nanomaterials (Basel). 2022 May 26;12(11):1815. doi: 10.3390/nano12111815 (PMC9182479; doi:10.3390/nano12111815)
Supplement: Supplementary file 1 [file nanomaterials-12-01815-s001.zip]

Archive with 1 entries (1 files):
- nanomaterials-1692046-supplementary.pdf
